# Supplementary material for: Preventive service use among Medicaid expansion adults, 2014–2019
Source: Health Aff Sch. 2026 May 15;4(6):qxag117. doi: 10.1093/haschl/qxag117 (PMC13234943; doi:10.1093/haschl/qxag117)
Supplement: qxag117_Supplementary_Data [file qxag117_supplementary_data.zip]

Archive with 9 entries (9 files):
- coi_disclosure TB.docx
- coi_disclosureDAP.docx
- coi_disclosure_Angie.docx
- coi_disclosure_Bronsard.docx
- coi_disclosure_Sabety.docx
- coi_disclosure_Salomon.docx
- coi_disclosure_SHirsch.docx
- coi_disclosure_Van Handel.M.docx
- Supplementary file.docx
